# Supplementary material for: APOE3 Christchurch modulates β-catenin/Wnt signaling in iPS cell-derived cerebral organoids from Alzheimer’s cases
Source: Front Mol Neurosci. 2024 Mar 20;17:1373568. doi: 10.3389/fnmol.2024.1373568 (PMC10987717; doi:10.3389/fnmol.2024.1373568)
Supplement: Supplementary file 6 [file Table_1.xlsx]

## Sheet: Sheet1
Patient α	PSEN1 E280A to WT
gRNA (1107)	5' TATGCTGGTTGAAACAGCTC
ssODN	5' TAATTCAATATCCTTCTCAAATACTTACAGGAGTAAATGAGAGCTGGAAAAAGCGTTTCATTTCTCTCCTGGGCGGTTTCAACCAGCATACGAAGTGGACCTTTCGGACACAAAACAGCCACTAAATCTAGAAAAAGAAAAA
Patient ω	PSEN1 E280A to WT
gRNA (1107)	5' TATGCTGGTTGAAACAGCTC
ssODN	5' TAATTCAATATCCTTCTCAAATACTTACAGGAGTAAATGAGAGCTGGAAAAAGCGTTTCATTTCTCTCCTGGGCGGTTTCAACCAGCATACGAAGTGGACCTTTCGGACACAAAACAGCCACTAAATCTAGAAAAAGAAAAA
Patient α	APOE3Ch to WT
gRNA1 (1081)	5' GCTTGCGCAGGTGGGAGGCG
gRNA2 (1082)	5' CCAGAGCACCGAGGAGCTGC
ssODN1 sense	5' CGCCTGGTGCAGTACCGCGGCGAGGTGCAGGCCATGCTCGGCCAGAGCACCGAGGAGCTGCGCGTGCGGCTCGCCTCCCACCTGCGCAAGCTGCGTAAGCGGCTCCTCCGCGATGCCGATGACCTGCAGAAG
ssODN2 antisense	5' CTTCTGCAGGTCATCGGCATCGCGGAGGAGCCGCTTACGCAGCTTGCGCAGGTGGGAGGCGAGCCGCACGCGCAGCTCCTCGGTGCTCTGGCCGAGCATGGCCTGCACCTCGCCGCGGTACTGCACCAGGCG
Patient ω	APOE3WT to Ch
gRNA1 (1081)	5' GCTTGCGCAGGTGGGAGGCG
gRNA2 (1082)	5' CCAGAGCACCGAGGAGCTGC
ssODN1 sense	5' CGCCTGGTGCAGTACCGCGGCGAGGTGCAGGCCATGCTCGGCCAGAGCACCGAGGAGCTGCGCGTGAGTCTCGCCTCCCACCTGCGCAAGCTGCGTAAGCGGCTCCTCCGCGATGCCGATGACCTGCAGAAG
ssODN2 antisense	5' CTTCTGCAGGTCATCGGCATCGCGGAGGAGCCGCTTACGCAGCTTGCGCAGGTGGGAGGCGAGACTCACGCGCAGCTCCTCGGTGCTCTGGCCGAGCATGGCCTGCACCTCGCCGCGGTACTGCACCAGGCG
